# Supplementary material for: (3R,4S)-3,4,8-Trihy­droxy-1,2,3,4-tetra­hydro­naphthalen-1-one monohydrate from Embellisia eureka
Source: Acta Crystallogr Sect E Struct Rep Online. 2012 May 26;68(Pt 6):o1874. doi: 10.1107/S1600536812022623 (PMC3379437; doi:10.1107/S1600536812022623)
Supplement: Supplementary file 2 [file e-68-o1874-Isup2.hkl]

# 
# h,k,l, Fc-squared, Fo-squared, sigma(Fo-squared) and status flag 
# 
data_I
_shelx_title '  P212121  892 Friedel pairs' 
_shelx_refln_list_code          4 
_shelx_F_calc_maximum      108.53 
_exptl_crystal_F_000       448.00 
_reflns_d_resolution_high  0.7699 
 
loop_ 
 _symmetry_equiv_pos_as_xyz 
 'x, y, z' 
 '-x+1/2, -y, z+1/2' 
 '-x, y+1/2, -z+1/2' 
 'x+1/2, -y+1/2, -z' 
 
_cell_length_a     4.6430 
_cell_length_b    14.3904 
_cell_length_c    14.4976 
_cell_angle_alpha  90.000 
_cell_angle_beta   90.000 
_cell_angle_gamma  90.000 
 
_shelx_F_squared_multiplier     1.000 
 
loop_ 
 _refln_index_h 
 _refln_index_k 
 _refln_index_l 
 _refln_F_squared_calc 
 _refln_F_squared_meas 
 _refln_F_squared_sigma 
 _refln_observed_status 
   2   0   0     1027.08      961.45     42.46 o 
   6   0   0       28.51       13.29     15.75 o 
   1   1   0     2483.44     2394.38    100.87 o 
   2   1   0      921.18      847.83     22.09 o 
   3   1   0      170.67      169.82     13.55 o 
   5   1   0        2.21        1.49     12.51 o 
   6   1   0       63.66       54.43     13.64 o 
   0   2   0      646.04      576.81     12.03 o 
   1   2   0       34.53       35.36      4.22 o 
   2   2   0     1149.19     1036.13     30.93 o 
   3   2   0       93.06       99.19      9.20 o 
   4   2   0      464.77      461.11     17.49 o 
   5   2   0       14.77       18.95      7.69 o 
   1   3   0     7027.60     6666.68    128.65 o 
   2   3   0     1091.19     1125.52     44.93 o 
   3   3   0      911.12      972.28     25.02 o 
   4   3   0      300.21      303.70     22.04 o 
   5   3   0       23.67       16.52     11.38 o 
   0   4   0     1710.45     1748.30     50.23 o 
   1   4   0       14.80       15.73      2.82 o 
   2   4   0      636.33      608.12     17.75 o 
   3   4   0       14.42       21.19      5.53 o 
   4   4   0        7.59       14.24     12.79 o 
   5   4   0       16.26        3.60      8.07 o 
   1   5   0      446.08      442.38     14.24 o 
   2   5   0       31.22       37.57      4.10 o 
   3   5   0      189.48      199.96     10.07 o 
   4   5   0      110.26      112.51      7.23 o 
   5   5   0      135.87      132.52      9.17 o 
   0   6   0      156.91      162.15      9.53 o 
   1   6   0        0.03       -2.50      3.31 o 
   2   6   0        0.27        3.42      3.26 o 
   3   6   0       11.48        6.94      5.94 o 
   4   6   0       88.57       93.43      9.74 o 
   5   6   0        3.79        1.45      9.72 o 
   1   7   0       24.04       29.07      3.96 o 
   2   7   0       45.76       44.67      5.18 o 
   3   7   0       25.16       29.47      6.12 o 
   4   7   0       34.61       40.15      7.41 o 
   5   7   0        3.23       -4.60      9.88 o 
   0   8   0      297.26      283.09     19.68 o 
   1   8   0      619.70      591.78     15.12 o 
   2   8   0       21.63        7.64      6.91 o 
   3   8   0        9.35        9.07      7.12 o 
   4   8   0       26.27       17.62      7.47 o 
   5   8   0       58.62       71.57     10.84 o 
   1   9   0      203.78      203.14      8.77 o 
   2   9   0       32.38       44.66      8.46 o 
   3   9   0       32.56       30.41      8.14 o 
   4   9   0       23.49       23.82      8.05 o 
   5   9   0       27.48       34.23      9.15 o 
   0  10   0       38.35       56.07      9.68 o 
   1  10   0       89.43      101.55      7.76 o 
   2  10   0        1.19       -5.01      6.62 o 
   3  10   0        6.63        3.46      7.39 o 
   4  10   0        4.09      -15.01     10.01 o 
   5  10   0       10.80       21.37     13.19 o 
   1  11   0      148.22      145.50      8.93 o 
   2  11   0        2.66       -0.59      9.88 o 
   3  11   0       36.70       30.22      8.40 o 
   4  11   0        2.52       -4.12     11.78 o 
   0  12   0        9.50      -14.36      9.57 o 
   1  12   0       58.77       62.51     10.02 o 
   2  12   0        5.48        7.83     10.05 o 
   3  12   0        4.02        3.90     20.90 o 
   4  12   0      151.34      183.03     17.53 o 
   1  13   0       13.07       17.30      8.15 o 
   2  13   0       23.82       31.84     11.58 o 
   3  13   0       37.89       40.03     15.50 o 
   4  13   0       46.62       58.58     14.92 o 
   0  14   0      761.88      725.07     42.56 o 
   1  14   0        0.07        1.87      9.23 o 
   2  14   0      242.59      220.06     24.24 o 
   3  14   0       70.79       86.03     14.77 o 
   1  15   0       78.11      104.53     11.79 o 
   2  15   0      116.28      115.76     15.72 o 
   3  15   0       60.83       89.98     21.09 o 
   0  16   0      188.27      208.90     24.59 o 
   1  16   0      170.59      173.87     24.43 o 
   2  16   0       24.65       18.52     24.38 o 
   3  16   0       59.13       96.62     17.27 o 
   1  17   0      104.95       94.40     20.63 o 
   2  17   0      125.67      119.77     17.67 o 
   0  18   0        0.03       15.83     18.82 o 
   1  18   0        2.56       22.94     19.04 o 
   1   0   1     2101.60     1997.11     46.35 o 
   2   0   1     1441.38     1356.52     59.95 o 
   3   0   1     2348.49     2349.34    101.52 o 
   4   0   1      174.67      177.79     10.47 o 
   5   0   1       71.24       65.57     14.69 o 
   6   0   1       16.44        9.83     10.65 o 
   1   1   1     1863.32     1769.78     29.20 o 
   2   1   1       97.38       90.25      3.83 o 
   3   1   1      284.53      304.12      7.76 o 
   4   1   1      423.87      429.45     11.67 o 
   5   1   1        1.96        3.34      6.40 o 
   6   1   1      106.08       89.35      8.90 o 
   0   2   1     1099.10     1038.93     14.75 o 
   1   2   1    11778.80    11165.38    153.05 o 
   2   2   1      808.26      793.54     15.88 o 
   3   2   1       40.01       39.62      3.91 o 
   4   2   1       97.11      109.48      7.20 o 
   5   2   1       80.23       92.81      8.69 o 
   0   3   1       95.83       99.20      3.08 o 
   1   3   1     3723.41     3640.82     50.14 o 
   2   3   1      615.92      637.21     10.88 o 
   3   3   1      643.13      632.00     12.40 o 
   4   3   1       97.34       99.54      5.49 o 
   5   3   1       55.41       56.55     12.60 o 
   0   4   1     2246.60     2104.40     31.83 o 
   1   4   1     3718.87     3593.78     44.41 o 
   2   4   1     1208.18     1187.15     19.15 o 
   3   4   1       99.90      109.45      4.20 o 
   4   4   1       41.59       47.79      5.04 o 
   5   4   1      165.36      192.64      9.85 o 
   0   5   1      969.48      895.30     17.64 o 
   1   5   1     1470.17     1444.57     18.87 o 
   2   5   1      968.61     1053.78     16.36 o 
   3   5   1      189.54      200.86      5.94 o 
   4   5   1       36.78       42.83      6.69 o 
   5   5   1       45.43       42.16      9.21 o 
   0   6   1       71.33       74.63      5.18 o 
   1   6   1      154.40      176.31      6.16 o 
   2   6   1      425.87      429.76      7.82 o 
   3   6   1       85.42       96.33      5.96 o 
   4   6   1        3.51        3.46      4.76 o 
   5   6   1       15.72       11.99      6.67 o 
   0   7   1      111.95      114.85      6.35 o 
   1   7   1      194.13      211.67      4.83 o 
   2   7   1      131.74      142.31      4.83 o 
   3   7   1       61.45       67.14      4.77 o 
   4   7   1       28.23       28.60      6.25 o 
   5   7   1       19.10       17.23      6.08 o 
   0   8   1      164.98      162.09      7.64 o 
   1   8   1       89.53       92.64      4.45 o 
   2   8   1      193.70      224.58     11.53 o 
   3   8   1        4.66       -2.92      4.48 o 
   4   8   1        1.50        1.19      4.89 o 
   5   8   1       35.47       36.43      6.00 o 
   0   9   1       20.20       21.09      5.52 o 
   1   9   1      245.38      249.06      7.36 o 
   2   9   1       50.03       67.83      4.93 o 
   3   9   1       52.41       54.01      6.64 o 
   4   9   1       15.33       15.25      7.29 o 
   5   9   1        0.86       -3.68      6.79 o 
   0  10   1       46.35       48.57      6.71 o 
   1  10   1       76.04       82.40      6.29 o 
   2  10   1      191.77      208.75     11.95 o 
   3  10   1      110.49      103.58      8.01 o 
   4  10   1       62.35       59.76      6.72 o 
   5  10   1       62.17       57.74      8.22 o 
   0  11   1        6.28        5.59      6.57 o 
   1  11   1      143.34      146.48      6.81 o 
   2  11   1        4.79        3.40      6.26 o 
   3  11   1       47.15       35.28      7.18 o 
   4  11   1       88.58       90.36     10.93 o 
   0  12   1        0.13       -3.14      6.74 o 
   1  12   1      252.81      275.98     16.38 o 
   2  12   1       65.62       91.25      9.09 o 
   3  12   1       32.27       33.96     11.55 o 
   4  12   1        0.13       -6.69      8.12 o 
   0  13   1      681.02      656.76     24.10 o 
   1  13   1       36.07       43.15      6.37 o 
   2  13   1      148.46      149.82     10.71 o 
   3  13   1        0.64       10.24      7.97 o 
   4  13   1       23.83       26.07      9.33 o 
   0  14   1      418.16      426.35     17.81 o 
   1  14   1       50.31       55.50      7.01 o 
   2  14   1       31.43       32.53      8.97 o 
   3  14   1       41.61       57.31      9.81 o 
   0  15   1        3.24       12.79     10.49 o 
   1  15   1      194.20      187.97     10.84 o 
   2  15   1        7.12       14.98      8.72 o 
   3  15   1       58.76       55.11     10.58 o 
   0  16   1       98.41      105.09     14.12 o 
   1  16   1      142.37      143.10     12.99 o 
   2  16   1       42.91       48.82     10.23 o 
   3  16   1        9.31        2.97      9.97 o 
   0  17   1      142.89      171.71     17.43 o 
   1  17   1        1.61        8.31     11.48 o 
   2  17   1       58.51       75.66     25.42 o 
   0  18   1       48.99       57.85     20.98 o 
   1  18   1      158.39      171.38     22.19 o 
   0   0   2     8605.51     7715.49    123.77 o 
   1   0   2        0.14        1.29      1.85 o 
   2   0   2        0.09        2.34      3.45 o 
   3   0   2      150.70      170.64      8.06 o 
   4   0   2       35.32       52.24     12.97 o 
   5   0   2        0.05       -5.79     12.98 o 
   0   1   2     1355.77     1240.51     15.83 o 
   1   1   2     1126.14     1055.22     14.01 o 
   2   1   2      547.26      544.60      9.94 o 
   3   1   2      272.17      286.67      7.57 o 
   4   1   2        0.29       -6.26      6.43 o 
   5   1   2       17.03        7.62      9.46 o 
   0   2   2      582.07      518.95      7.64 o 
   1   2   2      177.20      185.24      5.76 o 
   2   2   2      268.65      254.80      6.14 o 
   3   2   2       13.90       18.62      3.16 o 
   4   2   2      151.66      153.69      8.07 o 
   5   2   2       46.17       55.04      9.12 o 
   0   3   2      640.19      568.01      9.21 o 
   1   3   2      568.72      556.79      9.18 o 
   2   3   2     1089.76     1131.89     19.76 o 
   3   3   2      136.38      145.48      5.13 o 
   4   3   2      188.84      177.33      8.10 o 
   5   3   2      157.12      161.91      9.41 o 
   0   4   2      707.22      646.87     13.26 o 
   1   4   2      323.22      320.86      4.91 o 
   2   4   2     2843.66     3006.07     42.56 o 
   3   4   2      233.01      236.32      6.21 o 
   4   4   2       72.45       69.74      6.11 o 
   5   4   2       63.93       55.84      9.19 o 
   0   5   2      167.91      168.85      5.94 o 
   1   5   2      846.71      844.01     12.45 o 
   2   5   2       72.64       77.11      3.82 o 
   3   5   2      154.37      164.12      5.62 o 
   4   5   2      257.74      250.21      8.29 o 
   5   5   2       11.28        7.73      8.82 o 
   0   6   2     2411.89     2277.40     46.28 o 
   1   6   2     1053.73     1078.38     15.77 o 
   2   6   2      486.89      471.61     11.63 o 
   3   6   2      379.60      368.41      9.46 o 
   4   6   2       75.94       75.64      6.81 o 
   5   6   2      117.49      116.94     11.77 o 
   0   7   2       67.84       80.71      6.99 o 
   1   7   2      110.10      100.93      4.40 o 
   2   7   2      213.51      214.83      7.32 o 
   3   7   2      313.62      303.71      8.89 o 
   4   7   2        0.12       -0.38      5.09 o 
   5   7   2       66.85       73.35      8.09 o 
   0   8   2      256.05      258.82      9.50 o 
   1   8   2      249.00      278.80      7.07 o 
   2   8   2       99.86      106.01      5.38 o 
   3   8   2      545.63      515.84     12.75 o 
   4   8   2      193.71      171.36      7.73 o 
   5   8   2       73.90       73.42      7.74 o 
   0   9   2       59.44       56.98      6.37 o 
   1   9   2      182.77      181.85      5.90 o 
   2   9   2      559.33      543.62     12.34 o 
   3   9   2      224.43      239.75     13.28 o 
   4   9   2        4.63       -0.93      5.11 o 
   5   9   2        3.54        2.47      6.27 o 
   0  10   2        0.78       -4.08      5.93 o 
   1  10   2      377.38      380.91      8.91 o 
   2  10   2      244.66      229.51      9.96 o 
   3  10   2      330.52      321.80     12.13 o 
   4  10   2       39.40       44.56      7.19 o 
   5  10   2       23.42       22.37     12.35 o 
   0  11   2       39.07       47.20      7.39 o 
   1  11   2      757.87      741.66     15.32 o 
   2  11   2      340.98      359.33     12.25 o 
   3  11   2       44.31       36.45      7.05 o 
   4  11   2       29.26       22.55      7.15 o 
   0  12   2        0.43        4.63      6.79 o 
   1  12   2      283.73      249.55     13.09 o 
   2  12   2        0.29       -0.83      7.11 o 
   3  12   2        4.28        8.96      7.69 o 
   4  12   2       39.50       60.35      9.94 o 
   0  13   2      113.71      127.89      9.25 o 
   1  13   2      107.30       94.87      9.25 o 
   2  13   2       65.56       63.45      9.02 o 
   3  13   2       56.79       63.98      9.53 o 
   4  13   2       31.38       27.67     10.22 o 
   0  14   2      277.37      255.41     16.23 o 
   1  14   2       38.39       36.49      7.11 o 
   2  14   2       42.32       38.78     10.00 o 
   3  14   2       20.67       12.50      9.02 o 
   0  15   2      144.64      155.68     15.38 o 
   1  15   2        0.16       -0.45      6.66 o 
   2  15   2       38.51       25.92      9.01 o 
   3  15   2        6.47        1.27      8.83 o 
   0  16   2       10.42       30.07     11.52 o 
   1  16   2       98.90       81.94     11.89 o 
   2  16   2       23.19       40.76     11.56 o 
   3  16   2       47.41       79.17     11.74 o 
   0  17   2       20.46        8.68     11.75 o 
   1  17   2        5.65       -8.05     11.62 o 
   2  17   2       16.30       17.66     14.41 o 
   0  18   2        7.09       -5.33     18.25 o 
   1  18   2        1.84       10.68     12.61 o 
   1   0   3       44.65       38.55      2.91 o 
   2   0   3      344.84      352.64     11.86 o 
   3   0   3        6.01        8.08      5.64 o 
   4   0   3       42.53       32.24      8.62 o 
   5   0   3       12.23       12.08     15.11 o 
   0   1   3       63.23       57.36      2.95 o 
   1   1   3      105.32       98.89      3.62 o 
   2   1   3       49.46       45.87      3.22 o 
   3   1   3      258.82      243.32      7.75 o 
   4   1   3       39.12       26.11      6.11 o 
   5   1   3       34.47       24.58     14.23 o 
   0   2   3      114.26      112.14      3.13 o 
   1   2   3      365.61      367.63      5.76 o 
   2   2   3      580.56      569.22      9.40 o 
   3   2   3       37.00       39.59      4.36 o 
   4   2   3       23.27        8.56      9.57 o 
   5   2   3        6.02        5.93      8.48 o 
   0   3   3      362.81      314.85      6.75 o 
   1   3   3      399.35      349.78      6.05 o 
   2   3   3      782.93      794.37     16.24 o 
   3   3   3       28.67       30.13      4.36 o 
   4   3   3      224.49      231.34     10.40 o 
   5   3   3        7.81       10.53      7.73 o 
   0   4   3     1146.74     1102.65     19.05 o 
   1   4   3     1340.45     1347.47     16.92 o 
   2   4   3      162.54      190.53     10.41 o 
   3   4   3        0.85        0.77      3.02 o 
   4   4   3       66.77       59.42      6.14 o 
   5   4   3       71.39       73.66     12.24 o 
   0   5   3      120.72      135.92      5.42 o 
   1   5   3      167.25      186.47      4.69 o 
   2   5   3      378.04      399.04      9.65 o 
   3   5   3       17.96       27.86      4.16 o 
   4   5   3       53.68       52.77      7.24 o 
   5   5   3       11.28       20.91      9.25 o 
   0   6   3     1418.21     1513.38     31.98 o 
   1   6   3     1345.23     1379.08     20.76 o 
   2   6   3        7.94       10.23      2.72 o 
   3   6   3      918.89      936.61     18.98 o 
   4   6   3        2.21        6.70      4.65 o 
   5   6   3       10.78        8.15      9.37 o 
   0   7   3      142.87      167.72      9.53 o 
   1   7   3      121.93      132.53      5.58 o 
   2   7   3      960.38      932.76     15.11 o 
   3   7   3      363.69      346.49     13.54 o 
   4   7   3        2.62       -2.76      5.11 o 
   5   7   3       60.38       62.52     11.55 o 
   0   8   3      250.46      282.68     10.16 o 
   1   8   3      378.13      348.10      8.03 o 
   2   8   3        5.57        2.79      4.16 o 
   3   8   3      817.88      827.73     17.40 o 
   4   8   3      380.91      367.81     10.86 o 
   5   8   3        1.84       12.55      7.55 o 
   0   9   3     1136.26     1140.02     30.51 o 
   1   9   3      137.22      147.20      6.43 o 
   2   9   3      427.47      421.94     11.70 o 
   3   9   3      124.70      107.64      7.73 o 
   4   9   3      126.05      125.88      8.13 o 
   5   9   3       16.56       15.32      8.26 o 
   0  10   3       55.50       60.22      7.21 o 
   1  10   3       79.46       85.88      5.84 o 
   2  10   3      748.63      729.51     19.30 o 
   3  10   3       15.92       16.93      6.27 o 
   4  10   3      206.77      182.50      9.77 o 
   5  10   3      135.10      142.40     11.89 o 
   0  11   3      177.02      180.06     10.13 o 
   1  11   3      228.00      220.84      9.12 o 
   2  11   3       90.29       85.86      6.88 o 
   3  11   3       77.14       73.94      8.86 o 
   4  11   3      121.26      128.94      9.22 o 
   0  12   3      243.59      257.44     19.12 o 
   1  12   3      242.76      230.43      9.47 o 
   2  12   3      230.60      217.27     12.08 o 
   3  12   3       36.99       45.09      8.70 o 
   4  12   3       76.55       80.31     10.93 o 
   0  13   3       97.16       97.35     11.24 o 
   1  13   3       36.13       37.69      6.25 o 
   2  13   3       37.80       30.87      8.66 o 
   3  13   3       18.32       11.58      8.27 o 
   4  13   3       21.50       23.19      9.88 o 
   0  14   3       15.90       20.50      8.98 o 
   1  14   3       14.58       10.65      7.00 o 
   2  14   3      151.85      153.03     11.76 o 
   3  14   3       13.33        6.86      8.59 o 
   0  15   3       14.36        9.10     10.30 o 
   1  15   3       58.37       73.33      9.53 o 
   2  15   3       15.91       20.46      8.89 o 
   3  15   3       43.55       56.79     10.86 o 
   0  16   3       69.83       80.44     18.27 o 
   1  16   3       15.00        9.62      8.48 o 
   2  16   3       13.04       18.13      9.47 o 
   0  17   3       23.01       20.92     18.41 o 
   1  17   3        1.56        8.64     13.68 o 
   2  17   3        3.21        7.44     11.10 o 
   0  18   3       11.05       14.82     19.04 o 
   1  18   3        1.84       -3.78     12.32 o 
   0   0   4      777.56      718.38     16.13 o 
   1   0   4     1048.72      953.96     17.40 o 
   2   0   4        3.92       -1.43      4.72 o 
   3   0   4       15.63       16.26      6.34 o 
   4   0   4       65.81       66.09     22.63 o 
   5   0   4       11.32       25.36     16.24 o 
   0   1   4     3570.20     3296.30     44.15 o 
   1   1   4      380.04      355.72      6.26 o 
   2   1   4      465.90      446.02      7.02 o 
   3   1   4       26.79       29.51      4.53 o 
   4   1   4        0.03       -4.68      5.71 o 
   5   1   4       77.43       84.82     17.00 o 
   0   2   4      417.03      359.20     10.67 o 
   1   2   4      221.55      233.00      4.75 o 
   2   2   4      365.49      354.90      6.65 o 
   3   2   4      402.79      397.96     10.07 o 
   4   2   4      257.45      257.18     10.09 o 
   5   2   4       75.49       72.69     13.49 o 
   0   3   4      904.90      829.75     12.41 o 
   1   3   4       69.31       74.25      3.24 o 
   2   3   4      520.64      506.40     11.34 o 
   3   3   4      118.18      126.85      8.65 o 
   4   3   4       93.06       85.62      9.68 o 
   5   3   4       17.13       17.21      7.81 o 
   0   4   4      350.44      327.25     11.85 o 
   1   4   4      225.96      217.13      4.45 o 
   2   4   4      990.91     1022.65     21.50 o 
   3   4   4      210.80      213.18      9.73 o 
   4   4   4       78.47       81.55      5.93 o 
   5   4   4       29.85       29.10      9.02 o 
   0   5   4      859.60      876.58     16.39 o 
   1   5   4      847.51      845.55     12.00 o 
   2   5   4      479.54      477.12     17.12 o 
   3   5   4      211.48      227.04      8.19 o 
   4   5   4       98.27       92.13      8.37 o 
   5   5   4       36.44       28.46      9.80 o 
   0   6   4      752.33      729.05     15.48 o 
   1   6   4      324.18      355.43      8.16 o 
   2   6   4       43.44       43.57      3.89 o 
   3   6   4      252.46      244.15      9.83 o 
   4   6   4      103.68      105.07      9.14 o 
   5   6   4       65.74       58.73     11.30 o 
   0   7   4      439.40      461.00     12.90 o 
   1   7   4      392.82      405.92      8.13 o 
   2   7   4      198.20      205.80      6.35 o 
   3   7   4      304.48      277.43     12.45 o 
   4   7   4      164.54      163.31      8.42 o 
   5   7   4       12.87        7.19     10.12 o 
   0   8   4      928.23     1015.08     21.00 o 
   1   8   4      572.95      572.74     10.60 o 
   2   8   4       51.51       61.34      5.23 o 
   3   8   4      377.70      380.76     10.63 o 
   4   8   4       35.05       37.28      5.65 o 
   5   8   4       19.43       11.60      7.14 o 
   0   9   4      197.46      188.98     10.60 o 
   1   9   4      452.04      463.71     10.26 o 
   2   9   4       69.69       71.71      5.92 o 
   3   9   4       80.10       93.20     13.01 o 
   4   9   4        4.86        4.13      5.56 o 
   5   9   4        8.38       -2.54      8.12 o 
   0  10   4      217.44      222.19     16.77 o 
   1  10   4       35.23       34.21      5.37 o 
   2  10   4      648.51      638.39     15.51 o 
   3  10   4      145.15      137.86      8.84 o 
   4  10   4       54.13       61.17     13.52 o 
   0  11   4        1.63        0.66      6.73 o 
   1  11   4       73.97       80.06      6.37 o 
   2  11   4       44.28       67.88      6.48 o 
   3  11   4       44.64       35.67      8.26 o 
   4  11   4      168.86      163.55     14.25 o 
   0  12   4        0.04       -6.44      6.16 o 
   1  12   4      318.05      319.77     10.66 o 
   2  12   4      133.94      144.28     10.62 o 
   3  12   4        8.19       -0.60      7.59 o 
   4  12   4      108.58      118.19     11.43 o 
   0  13   4       17.96       10.87      8.42 o 
   1  13   4      195.09      208.14     16.99 o 
   2  13   4      104.95      103.79     10.29 o 
   3  13   4        2.21        2.31     11.97 o 
   4  13   4        7.51        3.68      9.32 o 
   0  14   4        7.92       10.70      8.36 o 
   1  14   4       60.18       54.49      7.95 o 
   2  14   4       50.93       44.01     11.01 o 
   3  14   4       17.56       15.76      9.56 o 
   0  15   4        3.47       18.54     10.80 o 
   1  15   4       11.65        8.86      8.47 o 
   2  15   4       21.74        8.94      8.89 o 
   3  15   4       29.67       25.54      9.95 o 
   0  16   4       80.98       85.87     13.92 o 
   1  16   4       33.95       12.73      9.36 o 
   2  16   4       74.54       63.80     15.30 o 
   0  17   4        0.07      -14.95     17.07 o 
   1  17   4        7.87       -0.32     11.45 o 
   2  17   4       17.81       25.79     11.88 o 
   0  18   4       32.76       14.90     20.68 o 
   1  18   4        9.55       36.39     29.06 o 
   1   0   5     6110.36     5974.34     85.10 o 
   2   0   5        5.14       -2.55      6.83 o 
   3   0   5       56.37       64.63      7.30 o 
   4   0   5       55.22       51.67      8.82 o 
   5   0   5      165.74      233.41     18.46 o 
   0   1   5     1795.74     1771.81     24.68 o 
   1   1   5      394.86      369.62      5.97 o 
   2   1   5      365.87      363.37      6.96 o 
   3   1   5      238.44      239.28      8.63 o 
   4   1   5      130.34      143.86      9.49 o 
   5   1   5       89.24       88.19     11.78 o 
   0   2   5      139.70      146.73      4.35 o 
   1   2   5     1286.38     1268.32     15.23 o 
   2   2   5      135.94      149.57      6.14 o 
   3   2   5      217.63      229.11      8.78 o 
   4   2   5       61.61       68.86      9.31 o 
   5   2   5      231.20      238.97     18.79 o 
   0   3   5     2136.03     2079.16     32.62 o 
   1   3   5      304.95      331.74      5.77 o 
   2   3   5      546.63      536.34      8.76 o 
   3   3   5       65.98       76.88      6.41 o 
   4   3   5       53.54       51.63      8.87 o 
   5   3   5      198.17      172.92     17.35 o 
   0   4   5      523.92      492.47     10.42 o 
   1   4   5      146.89      146.15      5.12 o 
   2   4   5       26.85       27.76      3.13 o 
   3   4   5      264.50      248.84      7.65 o 
   4   4   5       42.52       49.43      6.83 o 
   5   4   5       40.09       49.08      9.53 o 
   0   5   5      563.90      605.92     13.90 o 
   1   5   5     1517.86     1519.51     18.86 o 
   2   5   5       40.00       49.57      3.96 o 
   3   5   5        1.90        1.33      5.28 o 
   4   5   5       10.24       -0.55      6.43 o 
   5   5   5        1.02        4.06      9.17 o 
   0   6   5     1206.94     1288.58     25.76 o 
   1   6   5        9.61        9.88      3.21 o 
   2   6   5      107.55      116.10      4.35 o 
   3   6   5      324.63      342.20     13.45 o 
   4   6   5      182.39      178.24     10.96 o 
   5   6   5        2.58        7.15      9.78 o 
   0   7   5        2.22        3.70      4.35 o 
   1   7   5      143.66      159.93      5.33 o 
   2   7   5       79.59       86.40      4.24 o 
   3   7   5      235.48      210.22     11.30 o 
   4   7   5       42.70       53.79      5.82 o 
   5   7   5        7.81        8.80     10.67 o 
   0   8   5      724.50      755.35     19.61 o 
   1   8   5      147.64      148.31      5.64 o 
   2   8   5       30.93       36.54      4.47 o 
   3   8   5      145.54      153.96      6.92 o 
   4   8   5      174.42      136.93      9.22 o 
   5   8   5       10.36        3.25     10.89 o 
   0   9   5      280.84      275.24     10.91 o 
   1   9   5       80.95       83.64      7.00 o 
   2   9   5      198.35      200.38      8.65 o 
   3   9   5       87.92      102.47      7.73 o 
   4   9   5      147.72      144.49      8.25 o 
   5   9   5        3.46       12.53      8.08 o 
   0  10   5      358.88      369.46     13.13 o 
   1  10   5      135.94      139.90      8.83 o 
   2  10   5       81.83       70.86      6.69 o 
   3  10   5        8.00        7.27      7.11 o 
   4  10   5        4.99        0.18      6.01 o 
   0  11   5      106.54      113.62      7.82 o 
   1  11   5        7.49       -0.11      4.60 o 
   2  11   5        6.27        6.52      6.03 o 
   3  11   5       22.66       23.63      8.07 o 
   4  11   5       29.55       35.78      7.19 o 
   0  12   5        0.93        4.04      7.79 o 
   1  12   5       92.95      103.12      7.12 o 
   2  12   5        8.35        0.86      7.30 o 
   3  12   5       24.82       13.58      8.23 o 
   4  12   5       22.90       13.07     10.26 o 
   0  13   5       36.69       29.19      9.16 o 
   1  13   5      153.94      161.66     11.07 o 
   2  13   5       15.24       16.04      7.95 o 
   3  13   5       25.80       23.27      9.01 o 
   4  13   5       18.17       31.32     10.34 o 
   0  14   5        3.71        9.51      8.88 o 
   1  14   5      242.89      224.53     12.78 o 
   2  14   5       70.06       58.91      9.68 o 
   3  14   5       12.70       -1.04      8.85 o 
   0  15   5        3.89        0.86     10.33 o 
   1  15   5        4.48       -4.86      7.71 o 
   2  15   5       11.70       31.39      9.13 o 
   3  15   5       54.12       45.71     10.59 o 
   0  16   5      128.15       92.22     21.45 o 
   1  16   5       16.55        7.85      8.60 o 
   2  16   5        8.05        8.66     11.06 o 
   0  17   5       16.02       32.70     19.52 o 
   1  17   5        9.80       -0.14     12.12 o 
   0  18   5       36.57       44.38     21.23 o 
   0   0   6        4.17        5.64      3.33 o 
   1   0   6     1303.53     1389.83     21.54 o 
   2   0   6      224.63      210.33      9.16 o 
   3   0   6      233.23      223.54     15.81 o 
   4   0   6      523.71      510.80     33.84 o 
   5   0   6        1.04        3.55     17.44 o 
   0   1   6        5.71        3.04      2.28 o 
   1   1   6     1107.11     1099.47     13.18 o 
   2   1   6      320.50      310.28      6.95 o 
   3   1   6        9.53        7.96      7.01 o 
   4   1   6       36.13       32.14      9.51 o 
   5   1   6      199.51      163.08     13.91 o 
   0   2   6     3201.58     3271.70     47.32 o 
   1   2   6      312.67      319.79      5.43 o 
   2   2   6      487.93      498.37     10.17 o 
   3   2   6       91.19      106.13      7.29 o 
   4   2   6      587.94      558.69     20.80 o 
   5   2   6       80.98       96.01     19.60 o 
   0   3   6      996.27     1058.67     35.87 o 
   1   3   6      173.00      173.16      4.39 o 
   2   3   6       58.91       64.86      3.32 o 
   3   3   6      198.21      213.16      9.94 o 
   4   3   6      236.40      250.98     17.86 o 
   5   3   6      129.64      140.96     13.76 o 
   0   4   6       37.83       36.39      4.27 o 
   1   4   6      659.56      709.98     10.00 o 
   2   4   6      353.31      353.45      7.81 o 
   3   4   6       66.88       68.87      4.42 o 
   4   4   6      309.82      302.41     12.32 o 
   5   4   6      166.52      143.92     11.79 o 
   0   5   6     1702.89     1608.84     31.05 o 
   1   5   6      115.05      111.02      3.83 o 
   2   5   6       15.72       15.48      3.61 o 
   3   5   6      136.89      155.52      7.52 o 
   4   5   6       92.44       93.04      9.12 o 
   5   5   6       27.15       12.96      9.94 o 
   0   6   6       17.04       30.57      4.61 o 
   1   6   6      375.75      377.71      6.86 o 
   2   6   6       11.13       11.93      3.22 o 
   3   6   6        5.15        3.93      7.07 o 
   4   6   6       12.90       -2.54      8.55 o 
   5   6   6       10.36       -7.37      9.77 o 
   0   7   6     1158.54     1150.38     23.97 o 
   1   7   6       59.00       73.44      5.30 o 
   2   7   6       42.22       55.28      5.86 o 
   3   7   6       33.99       37.86      7.63 o 
   4   7   6       33.82       41.92     10.37 o 
   5   7   6        4.88      -24.48     16.92 o 
   0   8   6        1.48       -1.17      5.29 o 
   1   8   6       22.61       20.90      3.77 o 
   2   8   6       15.71       19.48      4.63 o 
   3   8   6       84.73       81.49      6.80 o 
   4   8   6       41.87       41.80      6.88 o 
   5   8   6        0.43       -4.68     11.01 o 
   0   9   6      335.32      348.48     11.62 o 
   1   9   6      100.74      102.22      5.20 o 
   2   9   6       38.83       43.70      6.18 o 
   3   9   6       13.18       11.97      6.76 o 
   4   9   6        1.11        1.29      5.22 o 
   0  10   6       91.23      103.86      7.83 o 
   1  10   6       67.64       72.19      5.47 o 
   2  10   6      119.77      120.40      7.60 o 
   3  10   6       10.04       16.41      7.34 o 
   4  10   6        6.79       11.08      8.28 o 
   0  11   6        6.58       -1.94      6.79 o 
   1  11   6       36.59       37.81      4.92 o 
   2  11   6       70.46       61.63      7.37 o 
   3  11   6       81.40       72.88      9.14 o 
   4  11   6       24.08       19.06      8.80 o 
   0  12   6      170.96      165.22     10.86 o 
   1  12   6       26.06       34.13      6.32 o 
   2  12   6      130.24      125.05     15.27 o 
   3  12   6       19.63       14.40      8.39 o 
   4  12   6        1.39       -3.94      8.98 o 
   0  13   6        0.91       -6.78      7.68 o 
   1  13   6       65.66       68.05     10.99 o 
   2  13   6       77.34       85.36      9.86 o 
   3  13   6        1.64       -3.14      9.11 o 
   0  14   6        0.25       -7.36     11.55 o 
   1  14   6       87.73       96.71     10.35 o 
   2  14   6      158.34      171.49     12.17 o 
   3  14   6        7.10        1.24     10.79 o 
   0  15   6        3.16        5.74     16.05 o 
   1  15   6       10.55       12.37      8.46 o 
   2  15   6        5.05       -2.39     10.05 o 
   3  15   6       16.65        3.94      9.64 o 
   0  16   6       72.03       46.24     19.32 o 
   1  16   6       75.99       63.83     10.28 o 
   2  16   6       14.53       11.68     11.09 o 
   0  17   6       49.55       36.44     21.53 o 
   1  17   6       37.18       25.44     13.87 o 
   1   0   7      382.71      424.53      9.31 o 
   2   0   7       13.92       21.92      6.17 o 
   3   0   7       94.65      110.41     13.25 o 
   4   0   7      144.70      118.27     20.69 o 
   5   0   7        3.58       -2.40     17.76 o 
   0   1   7      679.20      698.76     13.15 o 
   1   1   7      523.07      544.57      8.03 o 
   2   1   7      391.28      410.73      9.19 o 
   3   1   7      175.67      187.42     13.05 o 
   4   1   7       66.13       56.86     12.53 o 
   5   1   7      100.71       91.71     15.85 o 
   0   2   7       94.81       98.78      4.58 o 
   1   2   7      288.26      315.42      5.58 o 
   2   2   7      132.71      132.97      4.34 o 
   3   2   7     1118.45     1083.45     25.97 o 
   4   2   7      163.14      200.05     18.82 o 
   5   2   7      219.08      201.08     19.21 o 
   0   3   7     1931.23     1960.52     34.23 o 
   1   3   7      197.34      189.86      4.46 o 
   2   3   7      122.18      123.30      5.45 o 
   3   3   7       70.27       67.83      4.62 o 
   4   3   7       38.95       41.02     10.26 o 
   5   3   7       18.58       21.37     11.17 o 
   0   4   7      526.42      539.72     12.23 o 
   1   4   7      861.70      889.25     12.99 o 
   2   4   7      222.32      235.38      7.19 o 
   3   4   7      266.34      287.28      7.63 o 
   4   4   7       20.31       27.80      7.48 o 
   5   4   7        2.29       -0.94      8.14 o 
   0   5   7       42.40       33.33      4.68 o 
   1   5   7        5.74        2.64      2.79 o 
   2   5   7      578.61      546.79      9.19 o 
   3   5   7        7.85       12.76      4.69 o 
   4   5   7       21.71       27.97      9.25 o 
   5   5   7        8.98        9.61      9.08 o 
   0   6   7      215.17      214.50      8.28 o 
   1   6   7      328.01      315.72      6.78 o 
   2   6   7      156.50      156.16      7.85 o 
   3   6   7       60.00       80.51      8.55 o 
   4   6   7       90.23      102.93     11.50 o 
   5   6   7       34.34       32.99     10.40 o 
   0   7   7       16.41       21.74      5.16 o 
   1   7   7       57.45       59.60      4.22 o 
   2   7   7      234.69      233.16      7.78 o 
   3   7   7       24.33       32.94      5.38 o 
   4   7   7       49.34       56.18     10.81 o 
   5   7   7        4.99       -5.93     11.01 o 
   0   8   7       41.30       49.50      6.13 o 
   1   8   7       96.28       95.16      6.10 o 
   2   8   7       89.15       76.89      5.87 o 
   3   8   7       29.60       41.59      6.89 o 
   4   8   7       32.86       39.93     10.76 o 
   0   9   7       60.90       70.26      6.66 o 
   1   9   7      120.15      127.54      7.58 o 
   2   9   7       50.31       62.39      7.05 o 
   3   9   7       61.75       66.91      8.98 o 
   4   9   7       15.95       27.67      7.23 o 
   0  10   7      108.13      113.28      8.10 o 
   1  10   7       80.96       85.62      5.81 o 
   2  10   7        3.07        0.28      6.05 o 
   3  10   7       13.25        3.01      7.43 o 
   4  10   7       19.48       19.71      8.10 o 
   0  11   7       34.81       22.34      7.56 o 
   1  11   7      109.48      105.27      6.45 o 
   2  11   7      100.59       97.21      8.32 o 
   3  11   7       23.95       23.89     10.60 o 
   4  11   7        1.16       -8.02      8.14 o 
   0  12   7        8.17       13.21      8.16 o 
   1  12   7        2.89        1.03      5.36 o 
   2  12   7        6.05        4.74      8.15 o 
   3  12   7        4.38      -11.64      7.76 o 
   4  12   7        0.42        3.38      9.03 o 
   0  13   7        1.72        5.80      8.69 o 
   1  13   7       55.74       62.93      9.17 o 
   2  13   7       10.32       23.39      8.70 o 
   3  13   7       28.91       17.78      9.11 o 
   0  14   7      185.47      189.51     17.76 o 
   1  14   7       34.62       26.70      8.61 o 
   2  14   7       19.35        8.14     10.00 o 
   3  14   7       28.75       46.69     10.35 o 
   0  15   7       18.41       -5.02     16.82 o 
   1  15   7       11.99        4.27      8.59 o 
   2  15   7        3.06       -1.09     10.55 o 
   0  16   7       46.79       40.09     19.65 o 
   1  16   7       29.25       30.12      9.66 o 
   2  16   7       10.14       11.40     11.11 o 
   0  17   7        1.12        4.92     19.45 o 
   1  17   7       43.68       34.05     21.71 o 
   0   0   8      418.17      454.51     18.12 o 
   1   0   8        9.63        4.24      3.64 o 
   2   0   8      162.79      151.19      5.75 o 
   3   0   8        2.10       -5.24     10.41 o 
   4   0   8      205.58      222.72     26.23 o 
   5   0   8       16.94        6.10     20.36 o 
   0   1   8      111.85      117.71      7.90 o 
   1   1   8      221.00      220.91      4.84 o 
   2   1   8      126.66      141.82      4.69 o 
   3   1   8      116.59      136.92     10.45 o 
   4   1   8       81.92       71.15     13.53 o 
   5   1   8       42.71       28.31     14.05 o 
   0   2   8      837.77      882.93     16.29 o 
   1   2   8      270.61      263.89      5.42 o 
   2   2   8       23.47       20.00      3.54 o 
   3   2   8      416.48      413.99     13.43 o 
   4   2   8      140.36      119.86     15.55 o 
   5   2   8       17.60       21.48     14.18 o 
   0   3   8      323.18      355.33      8.84 o 
   1   3   8      171.66      200.11      4.82 o 
   2   3   8       41.25       44.95      3.91 o 
   3   3   8      645.68      639.74     13.37 o 
   4   3   8        4.55        2.69      6.23 o 
   5   3   8       28.27       29.68     10.64 o 
   0   4   8       79.44       81.76      5.09 o 
   1   4   8        1.14        6.29      3.25 o 
   2   4   8      185.42      189.82      5.27 o 
   3   4   8      126.98      122.69      7.86 o 
   4   4   8       98.89       89.01     12.05 o 
   5   4   8        1.68       -3.90      9.82 o 
   0   5   8      113.43      110.68      7.58 o 
   1   5   8      422.58      421.73      8.08 o 
   2   5   8      100.58      102.05      6.02 o 
   3   5   8       15.27        9.87      5.17 o 
   4   5   8       87.90       97.46      9.81 o 
   5   5   8        0.99        7.25      9.41 o 
   0   6   8       51.48       51.49      7.71 o 
   1   6   8      115.09      116.74      4.91 o 
   2   6   8     1519.04     1500.31     27.25 o 
   3   6   8        2.15       -0.49      5.03 o 
   4   6   8       13.31       25.76      8.93 o 
   5   6   8      101.74      124.51     12.77 o 
   0   7   8        0.70       -2.81      3.36 o 
   1   7   8      351.34      363.09     10.16 o 
   2   7   8       40.67       32.60      5.74 o 
   3   7   8        8.66        5.33      5.53 o 
   4   7   8       29.46       22.30      8.98 o 
   0   8   8      289.27      304.29     12.59 o 
   1   8   8      153.48      150.41      6.32 o 
   2   8   8      162.96      139.25     13.57 o 
   3   8   8       16.71       24.41      6.37 o 
   4   8   8       29.63       11.98      8.36 o 
   0   9   8       43.18       41.86      7.91 o 
   1   9   8      258.87      240.26      8.53 o 
   2   9   8       92.49       97.01      8.24 o 
   3   9   8       22.84       20.04      7.20 o 
   4   9   8        0.48        2.94      6.78 o 
   0  10   8       55.83       51.20      7.99 o 
   1  10   8       41.83       36.61      5.37 o 
   2  10   8        3.77       -0.31      5.65 o 
   3  10   8       61.11       54.88      9.63 o 
   4  10   8        6.56        7.98     10.10 o 
   0  11   8       83.80       81.57      8.85 o 
   1  11   8       32.23       26.62      6.33 o 
   2  11   8      126.55      132.72      8.49 o 
   3  11   8      113.08      106.13      9.37 o 
   4  11   8        8.74        5.60     10.25 o 
   0  12   8       27.51       16.83     11.93 o 
   1  12   8       17.43       23.45      7.98 o 
   2  12   8       10.41        7.94      7.26 o 
   3  12   8       95.02       94.05      9.73 o 
   0  13   8      120.54      113.85     19.75 o 
   1  13   8        1.12       11.69      8.28 o 
   2  13   8       16.33       19.31     10.07 o 
   3  13   8       48.35       47.03      9.03 o 
   0  14   8       15.98       15.51     12.31 o 
   1  14   8       27.64       29.32      8.85 o 
   2  14   8       15.00       -5.57      9.61 o 
   3  14   8       47.33       47.75     12.20 o 
   0  15   8        3.25        4.94     16.97 o 
   1  15   8       31.88       24.03     13.56 o 
   2  15   8        1.87      -12.29     10.54 o 
   0  16   8        6.97        8.47     19.35 o 
   1  16   8       72.98       63.40     27.58 o 
   1   0   9        3.98        7.42      4.29 o 
   2   0   9        0.00       -1.62      4.24 o 
   3   0   9        7.81        3.24     15.65 o 
   4   0   9       31.32       25.37     18.19 o 
   5   0   9       49.36       40.39     22.64 o 
   0   1   9       27.60       33.99      4.05 o 
   1   1   9       89.39       86.67      3.79 o 
   2   1   9       70.95       72.49      3.78 o 
   3   1   9        8.43        5.19     10.95 o 
   4   1   9       30.48       39.02     13.14 o 
   5   1   9        0.26       -7.56     14.10 o 
   0   2   9      162.82      140.35      6.37 o 
   1   2   9       32.41       32.72      3.24 o 
   2   2   9      162.06      163.78      5.58 o 
   3   2   9      186.66      188.93      8.22 o 
   4   2   9        3.91        1.12     14.91 o 
   5   2   9       71.05       69.19     17.17 o 
   0   3   9        3.63        0.60      2.68 o 
   1   3   9      250.14      268.19      6.01 o 
   2   3   9       21.53       17.97      3.41 o 
   3   3   9        0.55        0.15      4.88 o 
   4   3   9       21.92       25.79      7.87 o 
   5   3   9       38.84       28.24      9.80 o 
   0   4   9       82.70       87.52      6.25 o 
   1   4   9      162.23      174.36      5.75 o 
   2   4   9       38.42       39.78      4.15 o 
   3   4   9      287.01      284.08     11.65 o 
   4   4   9       24.80       20.01      9.17 o 
   5   4   9       16.84       16.81     17.42 o 
   0   5   9        1.87       -3.96      2.64 o 
   1   5   9      236.34      252.25      7.22 o 
   2   5   9      861.56      844.00     14.43 o 
   3   5   9       20.57       21.34      8.62 o 
   4   5   9       92.89      102.84     11.83 o 
   5   5   9        8.07        1.22     12.07 o 
   0   6   9      112.59      108.47      9.56 o 
   1   6   9      673.63      693.88     12.13 o 
   2   6   9       82.72       81.82      6.74 o 
   3   6   9       90.23       90.46     10.36 o 
   4   6   9       59.73       67.37     11.36 o 
   0   7   9      163.40      170.51      8.30 o 
   1   7   9      139.64      143.44      7.72 o 
   2   7   9      326.49      323.30     15.89 o 
   3   7   9       19.71       12.23      5.59 o 
   4   7   9       79.20       77.59     12.00 o 
   0   8   9      272.25      288.46     12.96 o 
   1   8   9      722.98      677.92     14.34 o 
   2   8   9      246.08      229.85     10.33 o 
   3   8   9      104.44       91.00      8.96 o 
   4   8   9      117.27      129.76     10.93 o 
   0   9   9        4.11        1.04      6.53 o 
   1   9   9      151.78      147.71      7.75 o 
   2   9   9      248.36      244.59     10.90 o 
   3   9   9      106.65       96.40      8.61 o 
   4   9   9       99.02      111.40     12.03 o 
   0  10   9       14.63       20.91      7.16 o 
   1  10   9       82.47       80.10      7.35 o 
   2  10   9       24.28       28.33      7.13 o 
   3  10   9      116.49      122.89      9.51 o 
   4  10   9       55.58       51.77      8.94 o 
   0  11   9      387.52      365.08     29.27 o 
   1  11   9       93.47       91.07     10.74 o 
   2  11   9       25.46       29.31      8.43 o 
   3  11   9       49.40       51.59      8.47 o 
   0  12   9       87.31       93.69     14.57 o 
   1  12   9       78.13       54.34      9.20 o 
   2  12   9       73.46       64.03     10.80 o 
   3  12   9       53.41       33.59      8.84 o 
   0  13   9        5.70       -6.35     12.08 o 
   1  13   9        3.01        0.51      8.12 o 
   2  13   9        2.99        6.07     12.38 o 
   3  13   9      105.15       91.22     11.65 o 
   0  14   9       94.93       90.80     15.10 o 
   1  14   9        6.86        5.45      8.83 o 
   2  14   9        7.42       11.15     10.73 o 
   0  15   9       35.56       32.51     19.48 o 
   1  15   9       70.47       68.10     13.74 o 
   2  15   9        1.01        2.76     11.45 o 
   0  16   9        8.89       19.10     18.39 o 
   1  16   9        0.23      -14.39     16.75 o 
   0   0  10        2.59        0.38      5.99 o 
   1   0  10       25.16       24.85      5.33 o 
   2   0  10      118.97      122.31      6.81 o 
   3   0  10        0.01       -1.81      4.59 o 
   4   0  10        0.67       -4.86     17.58 o 
   5   0  10       10.47        7.08     20.61 o 
   0   1  10        7.80        6.14      3.79 o 
   1   1  10       76.88       72.65      4.04 o 
   2   1  10       45.77       51.07      4.12 o 
   3   1  10       38.29       36.92      9.64 o 
   4   1  10        9.46       -4.42     12.68 o 
   5   1  10        7.73       -6.58     24.86 o 
   0   2  10        2.49        0.67      2.20 o 
   1   2  10      269.31      277.69      6.32 o 
   2   2  10       60.19       60.81      4.61 o 
   3   2  10       39.36       35.82      6.32 o 
   4   2  10       59.83       74.69      8.77 o 
   5   2  10        1.52        8.14     13.86 o 
   0   3  10        0.68       -1.86      3.27 o 
   1   3  10       31.14       30.26      3.89 o 
   2   3  10       15.24       17.12      4.07 o 
   3   3  10       23.75       22.46      6.27 o 
   4   3  10       64.34       68.69      9.71 o 
   5   3  10       16.36       -4.21      9.94 o 
   0   4  10      124.87      122.20      6.23 o 
   1   4  10        0.94        7.33      3.81 o 
   2   4  10        0.95        6.76      4.35 o 
   3   4  10      191.16      196.20      8.19 o 
   4   4  10       25.66       26.99      9.84 o 
   0   5  10     1132.50     1107.15     20.97 o 
   1   5  10      223.13      239.43      7.73 o 
   2   5  10       18.62       18.41      4.54 o 
   3   5  10       14.42        9.54      6.76 o 
   4   5  10       94.32       84.66     11.95 o 
   0   6  10       16.69       13.64      5.62 o 
   1   6  10      712.64      694.94     14.52 o 
   2   6  10      442.04      421.90     10.70 o 
   3   6  10       48.22       46.46      6.09 o 
   4   6  10       19.21       11.52     10.43 o 
   0   7  10        4.86       -0.83      6.58 o 
   1   7  10       26.59       20.57      5.71 o 
   2   7  10       28.86       33.11      6.68 o 
   3   7  10        0.65        3.80      5.73 o 
   4   7  10       38.25       31.27      7.43 o 
   0   8  10       95.84       93.41      8.78 o 
   1   8  10      347.60      350.56     10.93 o 
   2   8  10      443.17      424.36     18.47 o 
   3   8  10       31.18       26.27      6.42 o 
   4   8  10       41.97       32.60      8.24 o 
   0   9  10      947.86      969.07     55.05 o 
   1   9  10      190.03      167.10      8.72 o 
   2   9  10      304.90      280.10     11.93 o 
   3   9  10       53.13       51.73      8.76 o 
   4   9  10       18.39       24.75      8.72 o 
   0  10  10      650.15      737.66     43.38 o 
   1  10  10      161.15      158.25      9.96 o 
   2  10  10       93.65       89.96      8.68 o 
   3  10  10       34.28       30.79      8.55 o 
   0  11  10        9.55       19.13     12.14 o 
   1  11  10      115.11      130.16     10.85 o 
   2  11  10       74.54       69.94     11.52 o 
   3  11  10      171.14      160.70     12.34 o 
   0  12  10        0.41       -8.65     12.42 o 
   1  12  10      114.84       97.68     10.17 o 
   2  12  10      116.02      116.29     12.88 o 
   3  12  10       13.44        8.96      9.35 o 
   0  13  10       81.23       76.97     16.72 o 
   1  13  10        4.16        7.43      8.27 o 
   2  13  10        5.39        2.25     16.94 o 
   0  14  10        0.01      -11.74     15.96 o 
   1  14  10       18.38       20.19     11.21 o 
   2  14  10       16.15        6.48     11.41 o 
   0  15  10        4.36       13.57     19.66 o 
   1  15  10       20.64       23.78     11.90 o 
   1   0  11      127.77      126.71      8.49 o 
   2   0  11      125.44      114.89      8.03 o 
   3   0  11       28.31       29.51      8.82 o 
   4   0  11        0.06      -19.44     18.26 o 
   0   1  11       54.78       48.68      5.80 o 
   1   1  11      147.23      158.79      6.22 o 
   2   1  11       44.59       48.32      4.84 o 
   3   1  11      133.05      137.52      7.46 o 
   4   1  11       73.29       78.82      9.39 o 
   0   2  11        0.32        1.18      4.21 o 
   1   2  11      140.87      151.14      6.08 o 
   2   2  11      149.39      150.23      5.99 o 
   3   2  11       23.56       26.27      5.48 o 
   4   2  11        3.06        9.83      8.92 o 
   0   3  11      424.46      427.30     11.08 o 
   1   3  11      103.40       99.14      5.71 o 
   2   3  11       37.99       37.22      4.74 o 
   3   3  11       20.77       14.19      5.51 o 
   4   3  11       27.92       27.04      9.52 o 
   0   4  11     2487.81     2490.26     50.45 o 
   1   4  11       37.16       40.81      4.82 o 
   2   4  11       34.98       38.44      5.23 o 
   3   4  11       67.20       61.06      6.85 o 
   4   4  11       61.16       71.78     11.37 o 
   0   5  11       16.34        8.61      6.03 o 
   1   5  11      264.28      266.44     10.54 o 
   2   5  11       11.68       14.21      5.41 o 
   3   5  11       52.22       53.00      6.59 o 
   4   5  11       29.87       16.45     10.64 o 
   0   6  11       97.66      108.91      8.36 o 
   1   6  11      288.59      292.42     10.14 o 
   2   6  11       53.82       51.51      7.10 o 
   3   6  11      188.69      165.07     13.93 o 
   4   6  11       85.07       71.75      8.28 o 
   0   7  11       21.25       21.89      6.95 o 
   1   7  11      136.35      136.38      7.43 o 
   2   7  11      100.38       97.27      7.50 o 
   3   7  11       45.98       49.67      7.21 o 
   4   7  11       14.18       11.73      7.63 o 
   0   8  11       47.46       42.45      9.45 o 
   1   8  11      149.30      142.45     10.68 o 
   2   8  11       30.11       29.17      7.03 o 
   3   8  11       55.51       56.81      7.64 o 
   4   8  11       41.96       24.11      8.52 o 
   0   9  11      303.16      276.24     28.24 o 
   1   9  11      139.72      149.63      9.79 o 
   2   9  11        1.91       12.29      7.15 o 
   3   9  11       34.67       28.98      8.76 o 
   0  10  11       10.28        6.03     19.51 o 
   1  10  11      105.78      117.14     12.59 o 
   2  10  11       75.91       79.42     14.58 o 
   3  10  11       79.10       65.92     10.09 o 
   0  11  11       95.33       91.36     14.72 o 
   1  11  11       94.45       91.63     17.74 o 
   2  11  11       34.48       22.36     10.16 o 
   3  11  11        3.88        2.75     10.11 o 
   0  12  11      150.38      117.01     18.15 o 
   1  12  11      214.63      223.49     38.74 o 
   2  12  11       38.70       35.78     11.20 o 
   0  13  11      140.14      117.19     16.77 o 
   1  13  11       77.87       58.93     14.47 o 
   2  13  11        4.49       10.24     11.24 o 
   0  14  11        0.81      -15.26     16.02 o 
   1  14  11      100.49      109.96     19.15 o 
   0  15  11        2.06       28.42     20.92 o 
   0   0  12      165.87      135.74     31.21 o 
   1   0  12      588.14      582.60     16.76 o 
   2   0  12      153.66      173.25     13.83 o 
   3   0  12      112.12      115.06     13.66 o 
   4   0  12        7.46        8.96      8.88 o 
   0   1  12      117.07      108.84     10.22 o 
   1   1  12      651.92      643.44     13.38 o 
   2   1  12       27.75       28.70      5.03 o 
   3   1  12       56.85       78.73      7.06 o 
   4   1  12       19.41       27.79      7.83 o 
   0   2  12        0.01       -7.65      5.10 o 
   1   2  12      419.20      428.55     11.14 o 
   2   2  12      283.87      262.62      8.58 o 
   3   2  12       56.84       53.45      6.73 o 
   4   2  12       99.21      104.19      8.45 o 
   0   3  12       80.54       70.96      6.95 o 
   1   3  12       84.39       86.70      5.57 o 
   2   3  12        5.04        9.04      5.14 o 
   3   3  12       50.01       47.07      9.96 o 
   4   3  12       24.72       36.18      7.48 o 
   0   4  12      814.96      830.43     31.41 o 
   1   4  12      124.65      123.59      5.99 o 
   2   4  12       26.64       26.01      5.68 o 
   3   4  12       43.25       44.81      6.76 o 
   4   4  12       32.23       26.43      7.50 o 
   0   5  12      553.11      538.16     18.94 o 
   1   5  12        6.77       12.33      4.53 o 
   2   5  12        5.09        5.77      5.91 o 
   3   5  12       66.23       63.55      7.53 o 
   4   5  12       58.28       45.24      7.96 o 
   0   6  12       19.82        8.30      7.26 o 
   1   6  12       75.22       78.41      6.45 o 
   2   6  12        6.73       -1.98      5.89 o 
   3   6  12        6.28       -2.44      6.21 o 
   4   6  12        0.40       -1.31      7.73 o 
   0   7  12        0.27       -3.49      7.00 o 
   1   7  12      120.26      111.47      7.75 o 
   2   7  12       70.37       70.37      7.35 o 
   3   7  12       35.70       33.03      7.79 o 
   4   7  12       31.27       36.23      9.70 o 
   0   8  12       14.45       23.03     11.96 o 
   1   8  12        4.05        3.29      6.85 o 
   2   8  12        5.91       15.61      6.41 o 
   3   8  12        1.07       13.45      8.49 o 
   0   9  12        0.51       24.20     15.78 o 
   1   9  12       11.31       -1.14      7.26 o 
   2   9  12        1.02        9.29      9.38 o 
   3   9  12       21.24       16.04      9.07 o 
   0  10  12       75.30       71.19     14.43 o 
   1  10  12       26.01       33.25      8.95 o 
   2  10  12       27.49       22.20     10.14 o 
   3  10  12       32.27       32.76     10.97 o 
   0  11  12        0.12      -16.85     11.40 o 
   1  11  12        7.29        6.71      9.79 o 
   2  11  12        0.14       10.18     10.48 o 
   3  11  12        8.40        7.40     11.22 o 
   0  12  12        0.04      -11.37     11.76 o 
   1  12  12        2.69        7.53     10.41 o 
   2  12  12       40.50       35.29     11.90 o 
   0  13  12       27.76       11.47     14.16 o 
   1  13  12        5.48       10.14     11.72 o 
   2  13  12       16.46      -11.84     14.30 o 
   0  14  12        4.22       11.32     18.10 o 
   1  14  12       38.79       21.29     14.51 o 
   1   0  13       82.44       83.24      8.10 o 
   2   0  13     1126.69     1093.19     32.71 o 
   3   0  13        6.47        1.78     10.02 o 
   4   0  13        6.87        0.19     10.27 o 
   0   1  13       51.30       59.96      9.02 o 
   1   1  13       59.73       65.30      5.47 o 
   2   1  13       57.10       55.54      5.96 o 
   3   1  13       72.26       64.42      7.37 o 
   4   1  13      155.92      165.05     10.69 o 
   0   2  13       43.50       36.21      7.30 o 
   1   2  13       33.81       36.98      5.15 o 
   2   2  13      316.72      327.92     10.71 o 
   3   2  13       33.13       28.07      6.72 o 
   4   2  13       18.41       22.35      7.79 o 
   0   3  13      186.42      189.72     10.85 o 
   1   3  13      160.52      137.84      6.74 o 
   2   3  13      135.89      135.17      7.77 o 
   3   3  13      112.71      127.45     10.12 o 
   4   3  13       32.95       27.52      8.41 o 
   0   4  13        0.04        5.05      6.60 o 
   1   4  13       19.38       13.35      5.15 o 
   2   4  13       76.89       76.92      7.43 o 
   3   4  13      199.98      199.40     10.39 o 
   4   4  13       29.97       14.37      8.51 o 
   0   5  13        7.40        0.40      7.86 o 
   1   5  13       10.29       13.17      5.94 o 
   2   5  13       49.39       43.96      6.96 o 
   3   5  13       85.96       86.87      8.43 o 
   4   5  13       62.32       62.16      9.62 o 
   0   6  13        5.36        2.11      8.90 o 
   1   6  13      129.56      119.57      7.87 o 
   2   6  13        5.68        6.03      6.26 o 
   3   6  13        4.38       -7.63      7.89 o 
   0   7  13       10.29        0.23      9.73 o 
   1   7  13        9.33        7.10      7.42 o 
   2   7  13       25.33       19.69      7.27 o 
   3   7  13        2.77        6.49      8.66 o 
   0   8  13       23.42       27.72     10.54 o 
   1   8  13       26.84       36.01      8.11 o 
   2   8  13       12.18        9.45     11.82 o 
   3   8  13       38.41       23.43     10.56 o 
   0   9  13       20.45       29.76     13.35 o 
   1   9  13        3.24       -5.26      7.24 o 
   2   9  13       11.47        6.28      9.39 o 
   3   9  13        2.37       -3.77     10.56 o 
   0  10  13        0.03       -2.44     12.47 o 
   1  10  13       15.76       18.28     10.49 o 
   2  10  13        4.54       17.56      9.12 o 
   0  11  13        0.03       -6.96     12.58 o 
   1  11  13        9.82       -5.42      9.82 o 
   2  11  13        2.44       13.51     13.98 o 
   0  12  13       22.57       10.72     13.80 o 
   1  12  13       13.64       15.22     11.87 o 
   2  12  13       50.42       46.60     15.65 o 
   0  13  13        2.73        1.83     17.91 o 
   1  13  13       17.93       19.27     14.37 o 
   0   0  14       11.16       19.68     11.63 o 
   1   0  14      203.05      207.49     12.93 o 
   2   0  14       67.87       59.33      9.97 o 
   3   0  14       31.55       29.65     18.32 o 
   4   0  14        1.56       -0.61     11.42 o 
   0   1  14        2.28       -1.27      7.61 o 
   1   1  14      103.60      103.87      8.38 o 
   2   1  14      100.55       85.34      7.70 o 
   3   1  14       26.07       27.68      7.14 o 
   4   1  14       10.97        5.87      9.19 o 
   0   2  14       97.77       97.07     10.43 o 
   1   2  14      118.27      110.01      7.57 o 
   2   2  14       54.61       41.96      6.47 o 
   3   2  14       98.79       99.13     16.65 o 
   0   3  14       12.06        9.86      8.43 o 
   1   3  14       18.98       13.40      6.08 o 
   2   3  14       79.79       78.89      7.73 o 
   3   3  14       23.41       38.12      8.92 o 
   0   4  14       18.84       14.86      8.49 o 
   1   4  14       69.85       77.54      7.74 o 
   2   4  14       36.28       34.30      7.55 o 
   3   4  14       72.68       56.99      9.47 o 
   0   5  14       32.13       30.44      9.19 o 
   1   5  14        2.18       10.89      7.53 o 
   2   5  14        4.92        1.99      6.87 o 
   3   5  14      231.36      271.30     34.03 o 
   0   6  14        0.00        0.14     10.49 o 
   1   6  14       61.30       75.43      9.04 o 
   2   6  14       65.53       72.55      9.46 o 
   3   6  14       62.40       65.11     11.54 o 
   0   7  14        1.22       13.74     10.74 o 
   1   7  14       34.61       44.33      8.47 o 
   2   7  14       17.71        0.84      8.22 o 
   3   7  14       39.03       48.48     11.51 o 
   0   8  14      211.52      181.66     18.29 o 
   1   8  14       12.60       10.27      7.92 o 
   2   8  14       89.83       93.24     12.20 o 
   3   8  14        1.26        5.04     11.05 o 
   0   9  14        0.05      -10.91     10.07 o 
   1   9  14        5.49       -0.99     11.69 o 
   2   9  14        3.98        4.91     12.83 o 
   0  10  14       34.80       26.96     14.23 o 
   1  10  14        9.94        6.15      9.31 o 
   2  10  14       10.46       16.24     14.48 o 
   0  11  14        6.36       16.23     14.27 o 
   1  11  14        7.33       13.23     11.73 o 
   0  12  14        4.89        9.54     15.21 o 
   1  12  14        4.21      -14.41     15.86 o 
   1   0  15       68.14       72.18     11.41 o 
   2   0  15      100.95      105.72     14.26 o 
   3   0  15        9.95       19.63     12.31 o 
   0   1  15       52.66       56.61     10.00 o 
   1   1  15       25.36       22.79      7.36 o 
   2   1  15       26.95       45.28      8.47 o 
   3   1  15       16.01       20.67      8.82 o 
   0   2  15       11.29       12.15      8.74 o 
   1   2  15       15.80       15.45      7.71 o 
   2   2  15        2.96        4.11      7.62 o 
   3   2  15       47.24       57.61     12.05 o 
   0   3  15        1.49        8.74      8.70 o 
   1   3  15       18.17        9.12      6.87 o 
   2   3  15       51.50       70.97     13.56 o 
   3   3  15       38.95       39.03     11.22 o 
   0   4  15      157.02      144.78     12.60 o 
   1   4  15      110.92      115.18      9.12 o 
   2   4  15        4.17       -3.12      8.92 o 
   3   4  15       31.79       27.55     22.33 o 
   0   5  15      352.34      403.58     45.58 o 
   1   5  15       38.91       46.97      8.77 o 
   2   5  15        0.24      -13.91      9.28 o 
   3   5  15       26.72       17.77     11.20 o 
   0   6  15        9.37       14.52     10.47 o 
   1   6  15       11.61       16.51      8.09 o 
   2   6  15       19.31       13.22     10.06 o 
   3   6  15       15.00        5.65     10.66 o 
   0   7  15        8.16        2.70     10.64 o 
   1   7  15       18.22       37.00      8.93 o 
   2   7  15       23.56       23.83     13.61 o 
   0   8  15        0.29        6.89     11.70 o 
   1   8  15       64.75       91.87     11.22 o 
   2   8  15       58.00       70.51     15.41 o 
   0   9  15        0.37        9.15     14.19 o 
   1   9  15       28.23       32.72     10.20 o 
   2   9  15       69.00       80.24     23.91 o 
   0  10  15       12.71       21.11     15.01 o 
   1  10  15      127.53      127.32     15.03 o 
   0  11  15       25.88       30.33     27.38 o 
   0   0  16      163.06      167.87     19.14 o 
   1   0  16        0.83       -7.37      9.59 o 
   2   0  16        7.83       -7.60     14.02 o 
   3   0  16       15.85       33.89     19.06 o 
   0   1  16       11.84       19.26     14.44 o 
   1   1  16       30.50       31.76      7.77 o 
   2   1  16       43.94       61.01      9.79 o 
   3   1  16        1.34       14.42     12.32 o 
   0   2  16      110.29      102.42     12.74 o 
   1   2  16       15.51       41.25     12.82 o 
   2   2  16       60.57       70.08      9.97 o 
   3   2  16        9.05        5.91     12.48 o 
   0   3  16        0.35        3.54     13.49 o 
   1   3  16       43.39       42.45      8.13 o 
   2   3  16       12.74       20.34     11.21 o 
   3   3  16       29.83       29.76     13.46 o 
   0   4  16        4.27       14.04     10.63 o 
   1   4  16       96.65      110.18     10.78 o 
   2   4  16        4.98       -3.63     12.49 o 
   0   5  16        4.23       24.12     17.76 o 
   1   5  16       23.11       20.22      8.28 o 
   2   5  16       39.99       37.35     14.44 o 
   0   6  16        0.39        0.05     18.78 o 
   1   6  16       27.82       23.13      8.70 o 
   2   6  16       26.24       37.74     14.70 o 
   0   7  16        0.03        6.05     13.56 o 
   1   7  16       38.96       43.97     10.74 o 
   2   7  16        7.67      -13.27     13.10 o 
   0   8  16        3.32       10.04     14.25 o 
   1   8  16       12.33       14.29     10.10 o 
   0   9  16       10.29       16.10     15.55 o 
   1   9  16      100.70      118.88     13.50 o 
   1   0  17        2.68        8.53     10.70 o 
   2   0  17       64.98       70.24     21.50 o 
   0   1  17      196.63      201.08     35.09 o 
   1   1  17        2.68        9.98      7.89 o 
   2   1  17       35.28       37.39     14.55 o 
   0   2  17       81.85       98.81     16.93 o 
   1   2  17       35.08       18.18      8.24 o 
   2   2  17        9.21       13.65     22.54 o 
   0   3  17       16.86       17.99     20.77 o 
   1   3  17       39.14       47.07      9.19 o 
   2   3  17        3.16      -11.89     20.78 o 
   0   4  17       12.59        2.54     13.90 o 
   1   4  17       95.56       95.73     10.98 o 
   2   4  17       30.30       28.20     20.97 o 
   0   5  17        9.56        7.78     13.98 o 
   1   5  17        4.45       13.48      9.05 o 
   2   5  17       18.22       24.20     14.70 o 
   0   6  17        5.99       21.40     14.91 o 
   1   6  17        8.54        5.41     11.42 o 
   0   7  17        0.53        5.22     14.55 o 
   1   7  17       42.60       47.08     14.51 o 
   0   8  17        0.01       17.20     14.89 o 
   0   0  18        3.16      -18.25     20.22 o 
   1   0  18      101.91      133.45     39.46 o 
   0   1  18        2.27       18.16     18.04 o 
   1   1  18       15.44       43.58      9.48 o 
   0   2  18       32.86       53.87     16.79 o 
   1   2  18       20.10       31.50      9.51 o 
   0   3  18      117.07      103.93     23.46 o 
   1   3  18       60.98       69.17     10.99 o 
   0   4  18        2.50      -12.36     22.34 o 
   1   4  18       10.29       41.85     13.12 o 
   0   5  18        6.12       13.40     16.10 o 
                                                 
